# Supplementary material for: The Physiology of Postharvest Tea (Camellia sinensis) Leaves, According to Metabolic Phenotypes and Gene Expression Analysis
Source: Molecules. 2022 Mar 5;27(5):1708. doi: 10.3390/molecules27051708 (PMC8911848; doi:10.3390/molecules27051708)
Supplement: Supplementary file 1 [file molecules-27-01708-s001.zip]

Archive with 1 entries (1 files):
- molecules-1607095-supplementary.pdf
